# Supplementary material for: HPV Vaccine Awareness and Uptake Among Sexually Transmitted Infections Clinic Users: A Cross-Sectional Study in Bologna, Italy
Source: Int J Environ Res Public Health. 2024 Nov 14;21(11):1515. doi: 10.3390/ijerph21111515 (PMC11593965; doi:10.3390/ijerph21111515)
Supplement: Supplementary file 1 [file ijerph-21-01515-s001.zip]

Archive with 1 entries (1 files):
- ijerph-3150130-supplementary.pdf
